# Supplementary material for: Two Laminaria japonica Fermentation Broths Alleviate Oxidative Stress and Inflammatory Response Caused by UVB Damage: Photoprotective and Reparative Effects
Source: Mar Drugs. 2022 Oct 20;20(10):650. doi: 10.3390/md20100650 (PMC9605345; doi:10.3390/md20100650)
Supplement: Supplementary file 1 [file marinedrugs-20-00650-s001.zip]

Archive with 1 entries (1 files):
- marinedrugs-1968606-supplementary.pdf
